# Supplementary material for: Presenting the direct intercultural effectiveness simulation: an implicit trait policy on intercultural competence
Source: Front Psychol. 2023 Jun 29;14:1137871. doi: 10.3389/fpsyg.2023.1137871 (PMC10342204; doi:10.3389/fpsyg.2023.1137871)
Supplement: Supplementary file 3 [file Data_Sheet_3.XLSX]

## Sheet: Blad2
ITPtot	ECER	MPQCE	MPQFX	MPQSI	MPQES	MPQOM	CIMOT	CICOG	CIMETA	CIBEH	CQ	SEprocess	SEcope	SEund	SElang	SEmix	SE	work	hous	heal	educ	ITPpos	ITPneg	ITPavg	IoC	educpos	educneg	workpos	workneg	houspos	housneg	healpos	healneg	SJTavgplus	SJTavgmin	MPQCEavg	MPQFXavg	MPQSIavg	MPQESavg	MPQOMavg	PRE_POS	PRE_NEG	Column1
ITPtot	141470102435901	144184231774602	459373823495873	-264383217985492	184575730463233	14566125452839	48817653921388	50766081594344	368016543424296	360631527240511	23614821539784	114124221292422	302004175328719	-125525354595932	271628351885477	-426650789891494	289382691683552	694824785312667	366708725472137	344509778339167	363074533477189	340407987070516	502153241756796	-912547782602212	707350512179504	472354762593967	129082630106225	-21132535696429	120599327561555	-246109397910581	118623007727867	-2258867706113	133848276361148	-229226257116041	251076620878398	-456273891301106	574217279369841	-330479022481865	230719663079042	182076568160487	61022067401735	155669813333943	-283913027316037
ECER	144184231774602	624682563178162	555533845600554	563961474698034	293149741673465	329127084374973	124615953088954	111885345122497	404681675043639	682801110497092	334855223108164	254119145987386	731983807443664	438063033428945	871293737884091	145507355069603	101402945536521	280662065910546	374851598203556	397404191117778	331867711814601	337718816610089	439514699174583	-100232761857144	720921158873012	16285821425752	116100271484084	-221618545126005	102477075164689	-272374523038867	105081730305343	-292322460812435	115855622220468	-216012089594133	219757349587292	-501163809285721	694417307000693	704951843372543	366437177091831	411408855468716	155769941361192	439514699174584	-100232761857144
MPQCE	459373823495873	555533845600554	119538126189662	-143415524152873	39057393226494	-89413875073463	544230414989079	453349911844425	21837758655474	263055796777278	237888915203986	117267221038043	36440269115725	-818114435585028	34394708911169	794180854889784	337200336833241	104315675903266	103976057647606	103068673631396	131662631685131	12066646053174	188334039455102	-271039784040771	229686911747936	435571870915678	540451874073489	-666212731243915	384387998561441	-655372577914616	388726480882082	-641960255431875	569774041034008	-746852275817303	94167019727551	-135519892020385	149422657737077	-179269405191091	488217415331176	-111767343841829	680288018736349	188334039455102	-271039784040771
MPQFX	-264383217985492	563961474698034	-143415524152873	326272466514039	261322947641729	82726507197179	393977351473207	12982640807698	780725068638545	-96769383261844	-521995035218371	589300281571538	807943650605686	189995000131575	166633334210503	-622966062296606	354445935633273	614643474294536	-489245984754787	-367892073015622	208428111540924	532238625299334	-385490118681087	-121106900695596	-132191608992746	126873854196819	-346269835004342	-878508460303676	-250765155302931	238480829451857	-758865994754524	-390973921738902	-242113804022701	-232639491943194	-192745059340544	-605534503477979	-179269405191091	407840583142549	326653684552161	103408133996474	492471689341509	140518823920933	-597644196248512
MPQSI	184575730463233	293149741673465	39057393226494	261322947641729	250129031692148	835892037928826	493925598449164	199585975807654	19509574309448	160475601519258	921852933694727	647342613790865	344058489688868	354902941150671	196278168118383	180421567853478	593850161837846	135009868161364	22180512793523	375175916423252	673465610554108	575310649719744	767609975176092	-107814732945624	922878652316167	257607255949405	206464040419989	-368846609299755	140092892292308	-817122356429217	110064910572529	-265111005850723	310988131891266	-362477478662842	383804987588046	-539073664728121	488217415331176	326653684552161	312661289615186	104486504741103	617406998061454	770558744160595	-104895125828046
MPQES	14566125452839	329127084374973	-89413875073463	82726507197179	835892037928826	313739331421103	567574537512171	175226529126426	285567046481233	-491956352025824	-235248633807882	176349306597195	168223643237459	311279089146777	164378130400077	16276238344605	576679122479233	13833223687096	-196972886678421	659797549187302	-179997894792242	996510179556678	-204354753822268	-350016008350657	728306272641947	494903642886591	-713995684324097	-171050586388078	320406919116164	340104207784006	-494213748760998	-11540112979483	-115574502425375	-975747129461505	-102177376911134	-175008004175329	-111767343841829	103408133996474	104486504741103	392174164276379	709468171890213	132456336512174	-339709954102833
MPQOM	48817653921388	124615953088954	544230414989079	393977351473207	493925598449164	567574537512171	153766304395498	634728033472803	437688481882056	309053270527969	155727480855767	153719726673859	539860354552073	208701525398454	435307842776067	242742734840311	762745717217968	218935817478487	120651403910423	141583168863977	114752725805461	111189240634018	216850924975659	-271325614238222	24408826960694	127011569870968	493683499557029	-618208906783155	525979140899801	-680534898204433	55279878599686	-863032902642913	596047823302896	-551479434751717	108425462487829	-135662807119111	680288018736349	492471689341509	617406998061454	709468171890213	192207880494373	170655879221977	-268746603242317
CIMOT	50766081594344	111885345122497	453349911844425	12982640807698	199585975807654	175226529126426	634728033472803	959361157162531	343139215634676	238088909940966	202373183161847	174296246590002	465436874468216	135011797935142	483106584914432	187396822890626	73308114698736	200403322719578	125048678543547	145541240142803	117740147189109	119330750067981	196514446988237	-311146368955203	25383040797172	84139452470549	465937168320132	-727370332359675	514564046560178	-735922738875293	496666710525162	-958745690902871	4879765444769	-689424927414191	982572234941186	-155573184477601	566687389805531	162283010096226	249482469759568	219033161408033	793410041841004	164097169909241	-235691343655694
CICOG	368016543424296	404681675043639	21837758655474	780725068638545	19509574309448	285567046481233	437688481882056	343139215634676	158355131005324	182134680666298	146013701393823	225483890774804	422970448146101	208889239756849	483810952343359	335744673385788	393084392515986	184449970614808	494561546625966	276142119067042	-121714604001649	164132873696306	59398401796444	225967474540144	184008271712148	101067515767129	169936843767269	580397007096304	193797093058955	144340938396358	190422094155417	-857200249116251	398279869827987	161542590984448	29699200898222	112983737270072	272971983193425	975906335798181	2438696788681	356958808101541	54711060235257	128780566581491	-938835609186984
CIMETA	360631527240511	682801110497092	263055796777278	-96769383261844	160475601519258	-491956352025824	309053270527969	238088909940966	182134680666298	986639386682807	446850082892555	185371306018263	207302439409489	-721976614650492	220435427137882	100449988158206	226494478215486	682484671456014	914582817996018	987034288571353	89762971149882	807068454338921	162046406673509	-198585120567003	180315763620256	312250554809961	397057051130233	-410011403208687	391760874713823	-522821943282194	381297114988202	-605737173583151	450349025902827	-447280685595993	810232033367543	-992925602835013	328819745971597	-120961729077305	200594501899073	-61494544003228	386316588159961	129997624890469	-14167478590543
CIBEH	23614821539784	334855223108164	237888915203986	-521995035218371	921852933694727	-235248633807882	155727480855767	202373183161847	146013701393823	446850082892555	741400226309834	153663719375806	177678657579187	-457167793829987	161718551266195	285720551213565	182648263642185	504900748225924	640138022683614	575369244669	603321754690666	542653131935125	10406854644176	-13207966895608	11807410769892	184911800566652	266179618080226	-276473513854899	275644544441813	-364493478241801	216603291141461	-358765953527539	282258010754103	-321063743936563	520342732208801	-6603983447804	297361144004982	-652493794022964	115231616711841	-294060792259853	194659351069709	991524405187489	-867623609611017
CQ	114124221292422	254119145987386	117267221038043	589300281571538	647342613790865	176349306597195	153719726673859	174296246590002	225483890774804	185371306018263	153663719375806	738815162758875	127338841960299	225986596843943	134907151566187	652163539555977	153530828136102	50359183530258	28546637807777	329395805373543	255663833407893	270716196065016	52202780189995	-619214411024271	570621106462111	234923203775339	129911068129786	-14080512793523	137576655877477	-147889722200293	128498921081024	-200896884292519	126041156811663	-12962267659623	261013900949975	-309607205512136	146584026297554	736625351964422	809178267238581	220436633246494	192149658342324	522027801899951	-558012051440924
SEprocess	302004175328719	731983807443664	36440269115725	807943650605686	344058489688868	168223643237459	539860354552073	465436874468216	422970448146101	207302439409489	177678657579187	127338841960299	705558625650202	113320702086787	395593975597133	245686517021482	588165223722183	204832504407779	703016587282791	829785181091726	734262431690394	752977553222284	138523363420261	-163480811908459	15100208766436	789698516705701	348332324587949	-404645228634334	331837144636545	-371179442646246	356607545415471	-473177635676254	348456619562643	-385805812127751	692616817101304	-817404059542293	455503363946563	100992956325711	430073112111085	210279554046823	674825443190092	119230284370259	-164958977793706
SEcope	-125525354595932	438063033428945	-818114435585028	189995000131575	354902941150671	311279089146777	208701525398454	135011797935142	208889239756849	-721976614650492	-457167793829987	225986596843943	113320702086787	120730024648474	115054866977185	167432435988527	529856670438497	213296492197574	-244512030385165	-786902976237467	-592608440128769	-339442777821636	-542405682306606	712847863652711	-627626772979658	361047516293431	-183551704779699	155891073041937	-881849600449111	235693534380674	-991347157530942	-204444181293475	-250900765769322	341707674359447	-271202841153303	356423931826355	-102264304448129	237493750164469	443628676438339	389098861433471	260876906748068	293089204617433	657549694974929
SEund	271628351885477	871293737884091	34394708911169	166633334210503	196278168118383	164378130400077	435307842776067	483106584914432	483810952343359	220435427137882	161718551266195	134907151566187	395593975597133	115054866977185	898416708332237	221072252484584	535238546354043	216537634974518	546193082638176	748256887976632	749318526705438	672515021534521	100889441505925	-170738910379551	135814175942738	563195705376174	209117654798558	-463397366735963	249661412418971	-296531670219205	238782751331105	-509474136645527	311332596510618	-437985930194819	504447207529626	-853694551897757	429933861389613	208291667763129	245347710147979	205472663000096	544134803470084	126575664295151	-182098356246301
SElang	-426650789891494	145507355069603	794180854889784	-622966062296606	180421567853478	16276238344605	242742734840311	187396822890626	335744673385788	100449988158206	285720551213565	652163539555977	245686517021482	167432435988527	221072252484584	603734989430103	419894213310176	165782040823487	-145412050560073	-605064778997044	-501001728024701	-170632088629247	-12981789952896	296832890362534	-213325394945747	270229730796558	-773772620018771	932548266273695	-149408348903099	130471215669763	-225950194293133	379114584703911	-149047832074595	351953895950107	-649089497644799	148416445181267	99272606861223	-778707577870758	225526959816847	203452979307562	303428418550389	401325987857196	-338993535886948
SEmix	289382691683552	101402945536521	337200336833241	354445935633273	593850161837846	576679122479233	762745717217968	73308114698736	393084392515986	226494478215486	182648263642185	153530828136102	588165223722183	529856670438497	535238546354043	419894213310176	194274054191556	401589519574046	535211134794698	945724235327141	62254361727323	790347929440453	72162719402121	-217219972281431	144691345841776	118427146654035	188514205766515	-601833723673938	163279518960027	-371931615834671	172679359315106	-773044876012035	197154109979562	-425389507293668	360813597010605	-108609986140716	421500421041552	443057419541591	742312702297308	720848903099041	95343214652246	139779301712306	-201915077451501
SE	694824785312667	280662065910546	104315675903266	614643474294536	135009868161364	13833223687096	218935817478487	200403322719578	184449970614808	682484671456014	504900748225924	50359183530258	204832504407779	213296492197574	216537634974518	165782040823487	401589519574046	12020381919774	139449672377043	238456952887205	146341596273782	170576563774638	244353166144751	-450471619167917	347412392656334	316844293571222	485035218371446	-122073041937493	721018745120742	-673477978649685	646339920879275	-173822960799277	591137777076042	-872278185661781	122176583072375	-225235809583958	130394594879082	76830434286817	168762335201705	172915296088699	273669771848109	42864874120961	-576296268130454
work	366708725472137	374851598203556	103976057647606	-489245984754787	22180512793523	-196972886678421	120651403910423	125048678543547	494561546625966	914582817996018	640138022683614	28546637807777	703016587282791	-244512030385165	546193082638176	-145412050560073	535211134794698	139449672377043	127839269712201	799019821408209	811984739875266	777689996315886	128234983509206	-238473741962931	183354362736068	130161179968948	289541389700271	-488148606615615	442532603966562	-835860093155443	267470774014719	-53154904739349	282805067410507	-52917967246476	641174917546029	-119236870981465	129970072059507	-611557480943484	277256409919037	-246216108348026	150814254888029	385191273837888	-713592140731656
hous	344509778339167	397404191117778	103068673631396	-367892073015622	375175916423252	659797549187302	141583168863977	145541240142803	276142119067042	987034288571353	575369244669	329395805373543	829785181091726	-786902976237467	748256887976632	-605064778997044	945724235327141	238456952887205	799019821408209	115068419076691	753295971158654	742097800057893	124215747129462	-220294031209705	172254889169583	179979123356403	274944854082787	-467152945975106	260470393761568	-538549427646641	40747480592616	-74320938484075	2992674175241	-454028553634553	621078735647308	-110147015604853	128835842039245	-459865091269528	468969895529065	824746936484128	176978961079972	411932792605867	-745154823753295
heal	363074533477189	331867711814601	131662631685131	208428111540924	673465610554108	-179997894792242	114752725805461	117740147189109	-121714604001649	89762971149882	603321754690666	255663833407893	734262431690394	-592608440128769	749318526705438	-501001728024701	62254361727323	146341596273782	811984739875266	753295971158654	125406763506224	811396988675737	121621802759576	-241452730717613	181537266738595	527831723726569	285935779760182	-525461208915555	241654059103708	-570330680771559	247864400936817	-505431570221836	440763787795058	-813303847267177	608109013797883	-120726365358806	164578289606414	260535139426155	841832013192635	-224997368490303	143440907256827	380849604492026	-69463763340462
educ	340407987070516	337718816610089	12066646053174	532238625299334	575310649719744	996510179556678	111189240634018	119330750067981	164132873696306	807068454338921	542653131935125	270716196065016	752977553222284	-339442777821636	672515021534521	-170632088629247	790347929440453	170576563774638	777689996315886	742097800057893	811396988675737	107289508565564	128080708358552	-212327278711964	170203993535258	109431286895959	440404277519013	-632490808136628	261336218783716	-51635377753217	263420096400972	-478677703656921	315646490881819	-495750497793918	64040354179276	-106163639355982	150833075664675	665298281624168	71913831214968	124563772444585	138986550792523	378724462403644	-685745675270799
ITPpos	502153241756796	439514699174583	188334039455102	-385490118681087	767609975176092	-204354753822268	216850924975659	196514446988237	59398401796444	162046406673509	10406854644176	52202780189995	138523363420261	-542405682306606	100889441505925	-12981789952896	72162719402121	244353166144751	128234983509206	124215747129462	121621802759576	128080708358552	334810982210994	-167342259545801	251076620878398	227226257203758	857099451330228	-423707632255292	846961488294168	-435388346797891	857286670087629	-384870801206986	786762212397919	-429455815197846	167405491105497	-836711297729007	235417549318878	-481862648351359	959512468970115	-255443442277835	271063656219573	590420357332681	-942121070012121
ITPneg	-912547782602212	-100232761857144	-271039784040771	-121106900695596	-107814732945624	-350016008350657	-271325614238222	-311146368955203	225967474540144	-198585120567003	-13207966895608	-619214411024271	-163480811908459	712847863652711	-170738910379551	296832890362534	-217219972281431	-450471619167917	-238473741962931	-220294031209705	-241452730717613	-212327278711964	-167342259545801	745205523056411	-456273891301106	-245128505390209	-433726849732025	168954593738761	-359031787321386	202570563230792	-328943407191039	187399690490601	-551720551213565	186280675596256	-836711297729007	372602761528205	-338799730050964	-151383625869495	-13476841618203	-437520010438322	-339157017797777	-966277776006745	189700920314825
ITPavg	707350512179504	720921158873012	229686911747936	-132191608992746	922878652316167	728306272641947	24408826960694	25383040797172	184008271712148	180315763620256	11807410769892	570621106462111	15100208766436	-627626772979658	135814175942738	-213325394945747	144691345841776	347412392656334	183354362736068	172254889169583	181537266738595	170203993535258	251076620878398	-456273891301106	353675256089752	236177381296983	645413150531126	-105662678482145	602996637807777	-123054698955291	593115038639334	-11294338530565	669241381805742	-11461312855802	125538310439199	-228136945650553	287108639684921	-165239511240932	115359831539521	910382840802434	305110337008675	778349066669713	-141956513658019
IoC	472354762593967	16285821425752	435571870915678	126873854196819	257607255949405	494903642886591	127011569870968	84139452470549	101067515767129	312250554809961	184911800566652	234923203775339	789698516705701	361047516293431	563195705376174	270229730796558	118427146654035	316844293571222	130161179968948	179979123356403	527831723726569	109431286895959	227226257203758	-245128505390209	236177381296983	937277966369306	524130505337579	-57018236362201	65695508012947	-644656719560012	610287887160864	-118950334640316	480889099409665	-469426243169039	113613128601879	-122564252695105	544464838644597	158592317746024	322009069936756	618629553608238	15876446233871	209544607558566	-307462025535977
educpos	129082630106225	116100271484084	540451874073489	-346269835004342	206464040419989	-713995684324097	493683499557029	465937168320132	169936843767269	397057051130233	266179618080226	129911068129786	348332324587949	-183551704779699	209117654798558	-773772620018771	188514205766515	485035218371446	289541389700271	274944854082787	285935779760182	440404277519013	857099451330228	-433726849732025	645413150531126	524130505337579	317040434462251	-123363843056762	175089846319834	-114451543380437	180363982088191	-945808719945966	184605188459953	-101330591300229	428549725665114	-216863424866012	675564842591862	-432837293755428	258080050524986	-892494605405121	617104374446286	157004846734968	-255685164599061
educneg	-21132535696429	-221618545126005	-666212731243915	-878508460303676	-368846609299755	-171050586388078	-618208906783155	-727370332359675	580397007096304	-410011403208687	-276473513854899	-14080512793523	-404645228634334	155891073041937	-463397366735963	932548266273695	-601833723673938	-122073041937493	-488148606615615	-467152945975106	-525461208915555	-632490808136628	-423707632255292	168954593738761	-105662678482145	-57018236362201	-123363843056762	509126965079866	-862463724638825	401902234151733	-830561143127812	384096831662325	-131041302421866	394419906493689	-211853816127646	844772968693806	-832765914054893	-10981355753796	-461058261624694	-213813232985097	-772761133478944	-221719615668676	430060510671738
workpos	120599327561555	102477075164689	384387998561441	-250765155302931	140092892292308	320406919116164	525979140899801	514564046560178	193797093058955	391760874713823	275644544441813	137576655877477	331837144636545	-881849600449111	249661412418971	-149408348903099	163279518960027	721018745120742	442532603966562	260470393761568	241654059103708	261336218783716	846961488294168	-359031787321386	602996637807777	65695508012947	175089846319834	-862463724638825	331967334631545	-110565269335018	19074887195951	-697215218020578	149155435383279	-924986237204284	423480744147084	-179515893660693	480484998201802	-313456444128663	175116115365385	400508648895204	657473926124751	138579106236829	-210977083848721
workneg	-246109397910581	-272374523038867	-655372577914616	238480829451857	-817122356429217	340104207784006	-680534898204433	-735922738875293	144340938396358	-522821943282194	-364493478241801	-147889722200293	-371179442646246	235693534380674	-296531670219205	130471215669763	-371931615834671	-673477978649685	-835860093155443	-538549427646641	-570330680771559	-51635377753217	-435388346797891	202570563230792	-123054698955291	-644656719560012	-114451543380437	401902234151733	-110565269335018	725294823820426	-767219020552091	461827525591432	-133649632027227	436681048744331	-217694173398946	101285281615396	-81921572239327	298101036814821	-102140294553652	425130259730007	-850668622755541	-24661216760106	502615056882936
houspos	118623007727867	105081730305343	388726480882082	-758865994754524	110064910572529	-494213748760998	55279878599686	496666710525162	190422094155417	381297114988202	216603291141461	128498921081024	356607545415471	-991347157530942	238782751331105	-225950194293133	172679359315106	646339920879275	267470774014719	40747480592616	247864400936817	263420096400972	857286670087629	-328943407191039	593115038639334	610287887160864	180363982088191	-830561143127812	19074887195951	-767219020552091	314791493644904	-926833122812558	171382322395025	-764820785417928	428643335043815	-164471703595519	485908101102603	-948582493443155	137581138215661	-617767185951247	690998482496075	136607899223151	-215477332557332
housneg	-2258867706113	-292322460812435	-641960255431875	-390973921738902	-265111005850723	-11540112979483	-863032902642913	-958745690902871	-857200249116251	-605737173583151	-358765953527539	-200896884292519	-473177635676254	-204444181293475	-509474136645527	379114584703911	-773044876012035	-173822960799277	-53154904739349	-74320938484075	-505431570221836	-478677703656921	-384870801206986	187399690490601	-11294338530565	-118950334640316	-945808719945966	384096831662325	-697215218020578	461827525591432	-926833122812558	650526072559494	-127885095129076	377546475092761	-192435400603493	936998452453006	-802450319289843	-488717402173627	-331388757313404	-144251412243537	-107879112830364	-275324893382716	529677491195963
healpos	133848276361148	115855622220468	569774041034008	-242113804022701	310988131891266	-115574502425375	596047823302896	4879765444769	398279869827987	450349025902827	282258010754103	126041156811663	348456619562643	-250900765769322	311332596510618	-149047832074595	197154109979562	591137777076042	282805067410507	2992674175241	440763787795058	315646490881819	786762212397919	-551720551213565	669241381805742	480889099409665	184605188459953	-131041302421866	149155435383279	-133649632027227	171382322395025	-127885095129076	281619266159662	-159144521635396	39338110619896	-275860275606782	71221755129251	-302642255028376	388735164864083	-144468128031718	745059779128619	158228505137734	-259981489007007
healneg	-229226257116041	-216012089594133	-746852275817303	-232639491943194	-362477478662842	-975747129461505	-551479434751717	-689424927414191	161542590984448	-447280685595993	-321063743936563	-12962267659623	-385805812127751	341707674359447	-437985930194819	351953895950107	-425389507293668	-872278185661781	-52917967246476	-454028553634553	-813303847267177	-495750497793918	-429455815197846	186280675596256	-11461312855802	-469426243169039	-101330591300229	394419906493689	-924986237204284	436681048744331	-764820785417928	377546475092761	-159144521635396	654159325631782	-214727907598923	931403377981281	-933565344771629	-290799364928993	-453096848328553	-121968391182688	-689349293439646	-222621099354292	434656144397613
SJTavgplus	251076620878398	219757349587292	94167019727551	-192745059340544	383804987588046	-102177376911134	108425462487829	982572234941186	29699200898222	810232033367543	520342732208801	261013900949975	692616817101304	-271202841153303	504447207529626	-649089497644799	360813597010605	122176583072375	641174917546029	621078735647308	608109013797883	64040354179276	167405491105497	-836711297729007	125538310439199	113613128601879	428549725665114	-211853816127646	423480744147084	-217694173398946	428643335043815	-192435400603493	39338110619896	-214727907598923	837027455527486	-418355648864504	117708774659439	-240931324175679	479756234485057	-127721721138917	135531828109787	29521017866634	-471060535006061
SJTavgmin	-456273891301106	-501163809285721	-135519892020385	-605534503477979	-539073664728121	-175008004175329	-135662807119111	-155573184477601	112983737270072	-992925602835013	-6603983447804	-309607205512136	-817404059542293	356423931826355	-853694551897757	148416445181267	-108609986140716	-225235809583958	-119236870981465	-110147015604853	-120726365358806	-106163639355982	-836711297729007	372602761528205	-228136945650553	-122564252695105	-216863424866012	844772968693806	-179515893660693	101285281615396	-164471703595519	936998452453006	-275860275606782	931403377981281	-418355648864504	186301380764103	-169399865025482	-756918129347473	-673842080910152	-218760005219161	-169578508898889	-483138888003372	948504601574125
MPQCEavg	574217279369841	694417307000693	149422657737077	-179269405191091	488217415331176	-111767343841829	680288018736349	566687389805531	272971983193425	328819745971597	297361144004982	146584026297554	455503363946563	-102264304448129	429933861389613	99272606861223	421500421041552	130394594879082	129970072059507	128835842039245	164578289606414	150833075664675	235417549318878	-338799730050964	287108639684921	544464838644597	675564842591862	-832765914054893	480484998201802	-81921572239327	485908101102603	-802450319289843	71221755129251	-933565344771629	117708774659439	-169399865025482	186778322171346	-224086756488864	610271769163969	-139709179802286	850360023420436	235417549318878	-338799730050964
MPQFXavg	-330479022481865	704951843372543	-179269405191091	407840583142549	326653684552161	103408133996474	492471689341509	162283010096226	975906335798181	-120961729077305	-652493794022964	736625351964422	100992956325711	237493750164469	208291667763129	-778707577870758	443057419541591	76830434286817	-611557480943484	-459865091269528	260535139426155	665298281624168	-481862648351359	-151383625869495	-165239511240932	158592317746024	-432837293755428	-10981355753796	-313456444128663	298101036814821	-948582493443155	-488717402173627	-302642255028376	-290799364928993	-240931324175679	-756918129347473	-224086756488864	509800728928186	408317105690201	129260167495592	615589611676886	175648529901167	-74705524531064
MPQSIavg	230719663079042	366437177091831	488217415331176	326653684552161	312661289615186	104486504741103	617406998061454	249482469759568	2438696788681	200594501899073	115231616711841	809178267238581	430073112111085	443628676438339	245347710147979	225526959816847	742312702297308	168762335201705	277256409919037	468969895529065	841832013192635	71913831214968	959512468970115	-13476841618203	115359831539521	322009069936756	258080050524986	-461058261624694	175116115365385	-102140294553652	137581138215661	-331388757313404	388735164864083	-453096848328553	479756234485057	-673842080910152	610271769163969	408317105690201	390826612018982	130608130926379	771758747576818	963198430200744	-131118907285057
MPQESavg	182076568160487	411408855468716	-111767343841829	103408133996474	104486504741103	392174164276379	709468171890213	219033161408033	356958808101541	-61494544003228	-294060792259853	220436633246494	210279554046823	389098861433471	205472663000096	203452979307562	720848903099041	172915296088699	-246216108348026	824746936484128	-224997368490303	124563772444585	-255443442277835	-437520010438322	910382840802434	618629553608238	-892494605405121	-213813232985097	400508648895204	425130259730007	-617767185951247	-144251412243537	-144468128031718	-121968391182688	-127721721138917	-218760005219161	-139709179802286	129260167495592	130608130926379	490217705345473	886835214862767	165570420640218	-424637442628541
MPQOMavg	61022067401735	155769941361192	680288018736349	492471689341509	617406998061454	709468171890213	192207880494373	793410041841004	54711060235257	386316588159961	194659351069709	192149658342324	674825443190092	260876906748068	544134803470084	303428418550389	95343214652246	273669771848109	150814254888029	176978961079972	143440907256827	138986550792523	271063656219573	-339157017797777	305110337008675	15876446233871	617104374446286	-772761133478944	657473926124751	-850668622755541	690998482496075	-107879112830364	745059779128619	-689349293439646	135531828109787	-169578508898889	850360023420436	615589611676886	771758747576818	886835214862767	240259850617966	213319849027472	-335933254052896
PRE_POS	155669813333943	439514699174584	188334039455102	140518823920933	770558744160595	132456336512174	170655879221977	164097169909241	128780566581491	129997624890469	991524405187489	522027801899951	119230284370259	293089204617433	126575664295151	401325987857196	139779301712306	42864874120961	385191273837888	411932792605867	380849604492026	378724462403644	590420357332681	-966277776006745	778349066669713	209544607558566	157004846734968	-221719615668676	138579106236829	-24661216760106	136607899223151	-275324893382716	158228505137734	-222621099354292	29521017866634	-483138888003372	235417549318878	175648529901167	963198430200744	165570420640218	213319849027472	590420357332681	-942121070012122
PRE_NEG	-283913027316037	-100232761857144	-271039784040771	-597644196248512	-104895125828046	-339709954102833	-268746603242317	-235691343655694	-938835609186984	-14167478590543	-867623609611017	-558012051440924	-164958977793706	657549694974929	-182098356246301	-338993535886948	-201915077451501	-576296268130454	-713592140731656	-745154823753295	-69463763340462	-685745675270799	-942121070012121	189700920314825	-141956513658019	-307462025535977	-255685164599061	430060510671738	-210977083848721	502615056882936	-215477332557332	529677491195963	-259981489007007	434656144397613	-471060535006061	948504601574125	-338799730050964	-74705524531064	-131118907285057	-424637442628541	-335933254052896	-942121070012122	189700920314825
